# Supplementary material for: Impact of Western Diet on Enterohemorrhagic Escherichia coli Colonization in the Human In Vitro Mucosal Artificial Colon as Mediated by Gut Microbiota
Source: Nutrients. 2024 Jun 27;16(13):2046. doi: 10.3390/nu16132046 (PMC11243482; doi:10.3390/nu16132046)
Supplement: Supplementary file 1 [file nutrients-16-02046-s001.zip]

Archive with 1 entries (1 files):
- nutrients-3062169-supplementary.pdf
